# Supplementary material for: Considerations and Software for Successful Immune Cell Deconvolution Using Proteomics Data
Source: J Proteome Res. 2025 Jul 14;24(8):3751–61. doi: 10.1021/acs.jproteome.4c00868 (PMC12322953; doi:10.1021/acs.jproteome.4c00868)
Supplement: Supplementary file 2 [file pr4c00868_si_002.xlsx]

## Sheet: Algorithms, per CT
id	cell_type	rmse	correlation_pearson	correlation_spearman	algorithm_id
algo_metrics_dda_cibersort	B cells	0.0163417	0.974257	0.973765	cibersort
algo_metrics_dda_cibersort	CD4+ T cells	0.150973	0.662749	0.650633	cibersort
algo_metrics_dda_cibersort	CD8+ T cells	0.0374639	0.909689	0.909598	cibersort
algo_metrics_dda_cibersort	Dendritic cells	0.0229736	0.960338	0.959688	cibersort
algo_metrics_dda_cibersort	Granulocytes	0.0180596	0.977404	0.980246	cibersort
algo_metrics_dda_cibersort	Monocytes	0.0228288	0.952375	0.948023	cibersort
algo_metrics_dda_cibersort	NK cells	0.0214932	0.951499	0.950327	cibersort
algo_metrics_dda_cibersortx	B cells	0.0163503	0.974263	0.974149	cibersortx
algo_metrics_dda_cibersortx	CD4+ T cells	0.15092	0.660595	0.646949	cibersortx
algo_metrics_dda_cibersortx	CD8+ T cells	0.037888	0.905897	0.903285	cibersortx
algo_metrics_dda_cibersortx	Dendritic cells	0.0230632	0.960036	0.95868	cibersortx
algo_metrics_dda_cibersortx	Granulocytes	0.0180784	0.977351	0.979814	cibersortx
algo_metrics_dda_cibersortx	Monocytes	0.0227826	0.952582	0.948083	cibersortx
algo_metrics_dda_cibersortx	NK cells	0.0215604	0.951174	0.950411	cibersortx
algo_metrics_dda_epic	B cells	0.0397705	0.82831	0.846601	epic
algo_metrics_dda_epic	CD4+ T cells	0.087007	0.414238	0.367141	epic
algo_metrics_dda_epic	CD8+ T cells	0.126524	0.304631	0.328149	epic
algo_metrics_dda_epic	Dendritic cells	0.0671219	0.745469	0.731557	epic
algo_metrics_dda_epic	Granulocytes	0.146972	0.937214	0.942382	epic
algo_metrics_dda_epic	Monocytes	0.121535	0.827733	0.824746	epic
algo_metrics_dda_epic	NK cells	0.0890184	0.683611	0.687561	epic
algo_metrics_dda_epic_noOtherCells	B cells	0.0417826	0.816565	0.831287	epic_noOtherCells
algo_metrics_dda_epic_noOtherCells	CD4+ T cells	0.101039	0.417245	0.372145	epic_noOtherCells
algo_metrics_dda_epic_noOtherCells	CD8+ T cells	0.12831	0.265454	0.302478	epic_noOtherCells
algo_metrics_dda_epic_noOtherCells	Dendritic cells	0.0518237	0.793208	0.781242	epic_noOtherCells
algo_metrics_dda_epic_noOtherCells	Granulocytes	0.161251	0.937534	0.944722	epic_noOtherCells
algo_metrics_dda_epic_noOtherCells	Monocytes	0.128752	0.824415	0.818746	epic_noOtherCells
algo_metrics_dda_epic_noOtherCells	NK cells	0.0797916	0.736479	0.747219	epic_noOtherCells
algo_metrics_dda_bayesdebulk	B cells	0.0352983	0.933809	0.955524	bayesdebulk
algo_metrics_dda_bayesdebulk	CD4+ T cells	0.095051	0.41167	0.425455	bayesdebulk
algo_metrics_dda_bayesdebulk	CD8+ T cells	0.0992848	0.325041	0.317168	bayesdebulk
algo_metrics_dda_bayesdebulk	Dendritic cells	0.0426619	0.933078	0.94075	bayesdebulk
algo_metrics_dda_bayesdebulk	Granulocytes	0.0646443	0.928515	0.950915	bayesdebulk
algo_metrics_dda_bayesdebulk	Monocytes	0.106489	0.937637	0.94195	bayesdebulk
algo_metrics_dda_bayesdebulk	NK cells	0.0590093	0.824299	0.830051	bayesdebulk

## Sheet: Algorithms, mean
id	rmse	correlation_pearson	correlation_spearman	algorithm_id
algo_metrics_dda_cibersort	0.0414477	0.912616	0.910326	cibersort
algo_metrics_dda_cibersortx	0.0415204	0.9117	0.908767	cibersortx
algo_metrics_dda_bayesdebulk	0.071777	0.756293	0.765973	bayesdebulk
algo_metrics_dda_epic_noOtherCells	0.0989642	0.684414	0.685406	epic_noOtherCells
algo_metrics_dda_epic	0.0968498	0.677315	0.675448	epic

## Sheet: Preprocessing, per CT
id	cell_type	rmse	correlation_pearson	correlation_spearman	dup_mode	upd_symbols	dataset_id
simulation_metrics_dda_pg_lowest_value_slice_FALSE_FALSE_TRUE	B cells	0.0217936	0.96897	0.966181	slice	FALSE	dda_pg
simulation_metrics_dda_pg_lowest_value_slice_FALSE_FALSE_TRUE	CD4+ T cells	0.148569	0.661337	0.661206	slice	FALSE	dda_pg
simulation_metrics_dda_pg_lowest_value_slice_FALSE_FALSE_TRUE	CD8+ T cells	0.0342516	0.912249	0.918011	slice	FALSE	dda_pg
simulation_metrics_dda_pg_lowest_value_slice_FALSE_FALSE_TRUE	Dendritic cells	0.023282	0.960947	0.958932	slice	FALSE	dda_pg
simulation_metrics_dda_pg_lowest_value_slice_FALSE_FALSE_TRUE	Granulocytes	0.018014	0.978529	0.98033	slice	FALSE	dda_pg
simulation_metrics_dda_pg_lowest_value_slice_FALSE_FALSE_TRUE	Monocytes	0.0231564	0.954327	0.949835	slice	FALSE	dda_pg
simulation_metrics_dda_pg_lowest_value_slice_FALSE_FALSE_TRUE	NK cells	0.0212045	0.953674	0.953291	slice	FALSE	dda_pg
simulation_metrics_dda_pg_lowest_value_slice_TRUE_FALSE_TRUE	B cells	0.0163417	0.974257	0.973765	slice	TRUE	dda_pg
simulation_metrics_dda_pg_lowest_value_slice_TRUE_FALSE_TRUE	CD4+ T cells	0.150973	0.662749	0.650633	slice	TRUE	dda_pg
simulation_metrics_dda_pg_lowest_value_slice_TRUE_FALSE_TRUE	CD8+ T cells	0.0374639	0.909689	0.909598	slice	TRUE	dda_pg
simulation_metrics_dda_pg_lowest_value_slice_TRUE_FALSE_TRUE	Dendritic cells	0.0229736	0.960338	0.959688	slice	TRUE	dda_pg
simulation_metrics_dda_pg_lowest_value_slice_TRUE_FALSE_TRUE	Granulocytes	0.0180596	0.977404	0.980246	slice	TRUE	dda_pg
simulation_metrics_dda_pg_lowest_value_slice_TRUE_FALSE_TRUE	Monocytes	0.0228288	0.952375	0.948023	slice	TRUE	dda_pg
simulation_metrics_dda_pg_lowest_value_slice_TRUE_FALSE_TRUE	NK cells	0.0214932	0.951499	0.950327	slice	TRUE	dda_pg
simulation_metrics_dda_pg_lowest_value_merge_FALSE_FALSE_TRUE	B cells	0.0229323	0.965634	0.961296	merge	FALSE	dda_pg
simulation_metrics_dda_pg_lowest_value_merge_FALSE_FALSE_TRUE	CD4+ T cells	0.159435	0.637325	0.642172	merge	FALSE	dda_pg
simulation_metrics_dda_pg_lowest_value_merge_FALSE_FALSE_TRUE	CD8+ T cells	0.0409482	0.929222	0.920627	merge	FALSE	dda_pg
simulation_metrics_dda_pg_lowest_value_merge_FALSE_FALSE_TRUE	Dendritic cells	0.0218549	0.963514	0.958065	merge	FALSE	dda_pg
simulation_metrics_dda_pg_lowest_value_merge_FALSE_FALSE_TRUE	Granulocytes	0.0220298	0.974655	0.97745	merge	FALSE	dda_pg
simulation_metrics_dda_pg_lowest_value_merge_FALSE_FALSE_TRUE	Monocytes	0.0206767	0.958606	0.95742	merge	FALSE	dda_pg
simulation_metrics_dda_pg_lowest_value_merge_FALSE_FALSE_TRUE	NK cells	0.027459	0.947214	0.943606	merge	FALSE	dda_pg
simulation_metrics_dda_pg_lowest_value_merge_TRUE_FALSE_TRUE	B cells	0.0182647	0.969594	0.966697	merge	TRUE	dda_pg
simulation_metrics_dda_pg_lowest_value_merge_TRUE_FALSE_TRUE	CD4+ T cells	0.154729	0.635163	0.634251	merge	TRUE	dda_pg
simulation_metrics_dda_pg_lowest_value_merge_TRUE_FALSE_TRUE	CD8+ T cells	0.0403846	0.932975	0.922271	merge	TRUE	dda_pg
simulation_metrics_dda_pg_lowest_value_merge_TRUE_FALSE_TRUE	Dendritic cells	0.0223943	0.96381	0.960432	merge	TRUE	dda_pg
simulation_metrics_dda_pg_lowest_value_merge_TRUE_FALSE_TRUE	Granulocytes	0.0236852	0.973905	0.975854	merge	TRUE	dda_pg
simulation_metrics_dda_pg_lowest_value_merge_TRUE_FALSE_TRUE	Monocytes	0.0200874	0.960929	0.961296	merge	TRUE	dda_pg
simulation_metrics_dda_pg_lowest_value_merge_TRUE_FALSE_TRUE	NK cells	0.0273348	0.947623	0.944218	merge	TRUE	dda_pg

## Sheet: Preprocessing, mean
id	rmse	correlation_pearson	correlation_spearman	dup_mode	upd_symbols	dataset_id
simulation_metrics_dda_pg_lowest_value_slice_FALSE_FALSE_TRUE	0.0414673	0.912862	0.912541	slice	FALSE	dda_pg
simulation_metrics_dda_pg_lowest_value_slice_TRUE_FALSE_TRUE	0.0414477	0.912616	0.910326	slice	TRUE	dda_pg
simulation_metrics_dda_pg_lowest_value_merge_TRUE_FALSE_TRUE	0.0438399	0.912	0.909288	merge	TRUE	dda_pg
simulation_metrics_dda_pg_lowest_value_merge_FALSE_FALSE_TRUE	0.0450481	0.910881	0.908662	merge	FALSE	dda_pg

## Sheet: Normalization, per CT
id	cell_type	rmse	correlation_pearson	correlation_spearman	normalization
norm_metrics_dda_random_none	B cells	0.0163417	0.974257	0.973765	none
norm_metrics_dda_random_none	CD4+ T cells	0.150973	0.662749	0.650633	none
norm_metrics_dda_random_none	CD8+ T cells	0.0374639	0.909689	0.909598	none
norm_metrics_dda_random_none	Dendritic cells	0.0229736	0.960338	0.959688	none
norm_metrics_dda_random_none	Granulocytes	0.0180596	0.977404	0.980246	none
norm_metrics_dda_random_none	Monocytes	0.0228288	0.952375	0.948023	none
norm_metrics_dda_random_none	NK cells	0.0214932	0.951499	0.950327	none
norm_metrics_dda_random_cycloess	B cells	0.0276531	0.939366	0.937534	cycloess
norm_metrics_dda_random_cycloess	CD4+ T cells	0.241338	0.584822	0.573273	cycloess
norm_metrics_dda_random_cycloess	CD8+ T cells	0.144906	0.381075	0.443389	cycloess
norm_metrics_dda_random_cycloess	Dendritic cells	0.0383282	0.929733	0.928813	cycloess
norm_metrics_dda_random_cycloess	Granulocytes	0.0453296	0.866828	0.902934	cycloess
norm_metrics_dda_random_cycloess	Monocytes	0.0245802	0.957216	0.949499	cycloess
norm_metrics_dda_random_cycloess	NK cells	0.0284474	0.924299	0.938038	cycloess
norm_metrics_dda_random_quantile	B cells	0.0200131	0.974714	0.968665	quantile
norm_metrics_dda_random_quantile	CD4+ T cells	0.1483	0.6747	0.673783	quantile
norm_metrics_dda_random_quantile	CD8+ T cells	0.0321737	0.911104	0.920312	quantile
norm_metrics_dda_random_quantile	Dendritic cells	0.0216762	0.969865	0.967261	quantile
norm_metrics_dda_random_quantile	Granulocytes	0.0149801	0.985718	0.982478	quantile
norm_metrics_dda_random_quantile	Monocytes	0.0241569	0.949183	0.943654	quantile
norm_metrics_dda_random_quantile	NK cells	0.0227918	0.952579	0.949835	quantile
norm_metrics_dda_random_vsn	B cells	0.0215448	0.9812	0.98219	vsn
norm_metrics_dda_random_vsn	CD4+ T cells	0.0727074	0.786885	0.773693	vsn
norm_metrics_dda_random_vsn	CD8+ T cells	0.0424551	0.868003	0.869307	vsn
norm_metrics_dda_random_vsn	Dendritic cells	0.0434985	0.970354	0.968449	vsn
norm_metrics_dda_random_vsn	Granulocytes	0.0196695	0.988737	0.988503	vsn
norm_metrics_dda_random_vsn	Monocytes	0.018806	0.979532	0.977882	vsn
norm_metrics_dda_random_vsn	NK cells	0.0344142	0.957752	0.959472	vsn

## Sheet: Normalization, mean
id	rmse	correlation_pearson	correlation_spearman	normalization
norm_metrics_dda_random_vsn	0.0361565	0.933209	0.931357	vsn
norm_metrics_dda_random_quantile	0.0405846	0.916838	0.915141	quantile
norm_metrics_dda_random_none	0.0414477	0.912616	0.910326	none
norm_metrics_dda_random_cycloess	0.0786546	0.79762	0.810497	cycloess

## Sheet: Imputation, per CT
id	cell_type	rmse	correlation_pearson	correlation_spearman	imp_mode	dataset_id
simulation_metrics_dda_pg_lowest_value_slice_TRUE_FALSE_TRUE	B cells	0.0163417	0.974257	0.973765	lowest_value	dda_pg
simulation_metrics_dda_pg_lowest_value_slice_TRUE_FALSE_TRUE	CD4+ T cells	0.150973	0.662749	0.650633	lowest_value	dda_pg
simulation_metrics_dda_pg_lowest_value_slice_TRUE_FALSE_TRUE	CD8+ T cells	0.0374639	0.909689	0.909598	lowest_value	dda_pg
simulation_metrics_dda_pg_lowest_value_slice_TRUE_FALSE_TRUE	Dendritic cells	0.0229736	0.960338	0.959688	lowest_value	dda_pg
simulation_metrics_dda_pg_lowest_value_slice_TRUE_FALSE_TRUE	Granulocytes	0.0180596	0.977404	0.980246	lowest_value	dda_pg
simulation_metrics_dda_pg_lowest_value_slice_TRUE_FALSE_TRUE	Monocytes	0.0228288	0.952375	0.948023	lowest_value	dda_pg
simulation_metrics_dda_pg_lowest_value_slice_TRUE_FALSE_TRUE	NK cells	0.0214932	0.951499	0.950327	lowest_value	dda_pg
simulation_metrics_dda_pg_knn_slice_TRUE_FALSE_TRUE	B cells	0.0330395	0.951563	0.948959	knn	dda_pg
simulation_metrics_dda_pg_knn_slice_TRUE_FALSE_TRUE	CD4+ T cells	0.0882167	0.496088	0.545668	knn	dda_pg
simulation_metrics_dda_pg_knn_slice_TRUE_FALSE_TRUE	CD8+ T cells	0.114258	0.47499	0.446416	knn	dda_pg
simulation_metrics_dda_pg_knn_slice_TRUE_FALSE_TRUE	Dendritic cells	0.0330384	0.960433	0.951705	knn	dda_pg
simulation_metrics_dda_pg_knn_slice_TRUE_FALSE_TRUE	Granulocytes	0.0445433	0.968454	0.96771	knn	dda_pg
simulation_metrics_dda_pg_knn_slice_TRUE_FALSE_TRUE	Monocytes	0.0323401	0.960858	0.963384	knn	dda_pg
simulation_metrics_dda_pg_knn_slice_TRUE_FALSE_TRUE	NK cells	0.0408499	0.90654	0.908893	knn	dda_pg
simulation_metrics_dda_pg_zero_slice_TRUE_FALSE_TRUE	B cells	0.0163137	0.974372	0.974185	zero	dda_pg
simulation_metrics_dda_pg_zero_slice_TRUE_FALSE_TRUE	CD4+ T cells	0.150651	0.662219	0.649577	zero	dda_pg
simulation_metrics_dda_pg_zero_slice_TRUE_FALSE_TRUE	CD8+ T cells	0.0373988	0.908402	0.907713	zero	dda_pg
simulation_metrics_dda_pg_zero_slice_TRUE_FALSE_TRUE	Dendritic cells	0.0230584	0.960024	0.9588	zero	dda_pg
simulation_metrics_dda_pg_zero_slice_TRUE_FALSE_TRUE	Granulocytes	0.0180701	0.977397	0.980174	zero	dda_pg
simulation_metrics_dda_pg_zero_slice_TRUE_FALSE_TRUE	Monocytes	0.0228509	0.952282	0.948203	zero	dda_pg
simulation_metrics_dda_pg_zero_slice_TRUE_FALSE_TRUE	NK cells	0.021519	0.951368	0.950411	zero	dda_pg
simulation_metrics_dda_pg_min_slice_TRUE_FALSE_TRUE	B cells	0.0163417	0.974257	0.973765	min	dda_pg
simulation_metrics_dda_pg_min_slice_TRUE_FALSE_TRUE	CD4+ T cells	0.150973	0.662749	0.650633	min	dda_pg
simulation_metrics_dda_pg_min_slice_TRUE_FALSE_TRUE	CD8+ T cells	0.0374639	0.909689	0.909598	min	dda_pg
simulation_metrics_dda_pg_min_slice_TRUE_FALSE_TRUE	Dendritic cells	0.0229736	0.960338	0.959688	min	dda_pg
simulation_metrics_dda_pg_min_slice_TRUE_FALSE_TRUE	Granulocytes	0.0180596	0.977404	0.980246	min	dda_pg
simulation_metrics_dda_pg_min_slice_TRUE_FALSE_TRUE	Monocytes	0.0228288	0.952375	0.948023	min	dda_pg
simulation_metrics_dda_pg_min_slice_TRUE_FALSE_TRUE	NK cells	0.0214932	0.951499	0.950327	min	dda_pg
simulation_metrics_dda_pg_MinDet_slice_TRUE_FALSE_TRUE	B cells	0.0166402	0.973365	0.973189	MinDet	dda_pg
simulation_metrics_dda_pg_MinDet_slice_TRUE_FALSE_TRUE	CD4+ T cells	0.149739	0.668192	0.659658	MinDet	dda_pg
simulation_metrics_dda_pg_MinDet_slice_TRUE_FALSE_TRUE	CD8+ T cells	0.0381239	0.894722	0.894608	MinDet	dda_pg
simulation_metrics_dda_pg_MinDet_slice_TRUE_FALSE_TRUE	Dendritic cells	0.023559	0.959055	0.956976	MinDet	dda_pg
simulation_metrics_dda_pg_MinDet_slice_TRUE_FALSE_TRUE	Granulocytes	0.0176947	0.977555	0.980006	MinDet	dda_pg
simulation_metrics_dda_pg_MinDet_slice_TRUE_FALSE_TRUE	Monocytes	0.0229435	0.951846	0.947639	MinDet	dda_pg
simulation_metrics_dda_pg_MinDet_slice_TRUE_FALSE_TRUE	NK cells	0.0224478	0.947007	0.945623	MinDet	dda_pg
simulation_metrics_dda_pg_MinProb_slice_TRUE_FALSE_TRUE	B cells	0.0180987	0.970968	0.969973	MinProb	dda_pg
simulation_metrics_dda_pg_MinProb_slice_TRUE_FALSE_TRUE	CD4+ T cells	0.163974	0.665286	0.657486	MinProb	dda_pg
simulation_metrics_dda_pg_MinProb_slice_TRUE_FALSE_TRUE	CD8+ T cells	0.0423649	0.889923	0.884728	MinProb	dda_pg
simulation_metrics_dda_pg_MinProb_slice_TRUE_FALSE_TRUE	Dendritic cells	0.0218539	0.965161	0.962988	MinProb	dda_pg
simulation_metrics_dda_pg_MinProb_slice_TRUE_FALSE_TRUE	Granulocytes	0.0187514	0.974436	0.975746	MinProb	dda_pg
simulation_metrics_dda_pg_MinProb_slice_TRUE_FALSE_TRUE	Monocytes	0.0231941	0.950104	0.947051	MinProb	dda_pg
simulation_metrics_dda_pg_MinProb_slice_TRUE_FALSE_TRUE	NK cells	0.0221846	0.948322	0.947987	MinProb	dda_pg
simulation_metrics_dda_pg_RF_slice_TRUE_FALSE_TRUE	B cells	0.0238275	0.96298	0.96192	RF	dda_pg
simulation_metrics_dda_pg_RF_slice_TRUE_FALSE_TRUE	CD4+ T cells	0.204026	0.645016	0.646301	RF	dda_pg
simulation_metrics_dda_pg_RF_slice_TRUE_FALSE_TRUE	CD8+ T cells	0.0853604	0.518466	0.518278	RF	dda_pg
simulation_metrics_dda_pg_RF_slice_TRUE_FALSE_TRUE	Dendritic cells	0.0218089	0.971844	0.969565	RF	dda_pg
simulation_metrics_dda_pg_RF_slice_TRUE_FALSE_TRUE	Granulocytes	0.0203964	0.970196	0.974893	RF	dda_pg
simulation_metrics_dda_pg_RF_slice_TRUE_FALSE_TRUE	Monocytes	0.0213619	0.96714	0.965965	RF	dda_pg
simulation_metrics_dda_pg_RF_slice_TRUE_FALSE_TRUE	NK cells	0.0299213	0.91984	0.91754	RF	dda_pg

## Sheet: Imputation, mean
id	rmse	correlation_pearson	correlation_spearman	imp_mode	dataset_id
simulation_metrics_dda_pg_lowest_value_slice_TRUE_FALSE_TRUE	0.0414477	0.912616	0.910326	lowest_value	dda_pg
simulation_metrics_dda_pg_min_slice_TRUE_FALSE_TRUE	0.0414477	0.912616	0.910326	min	dda_pg
simulation_metrics_dda_pg_zero_slice_TRUE_FALSE_TRUE	0.0414088	0.912295	0.909866	zero	dda_pg
simulation_metrics_dda_pg_MinDet_slice_TRUE_FALSE_TRUE	0.0415925	0.910249	0.908243	MinDet	dda_pg
simulation_metrics_dda_pg_MinProb_slice_TRUE_FALSE_TRUE	0.0443459	0.909171	0.906566	MinProb	dda_pg
simulation_metrics_dda_pg_RF_slice_TRUE_FALSE_TRUE	0.0581003	0.850783	0.850637	RF	dda_pg
simulation_metrics_dda_pg_knn_slice_TRUE_FALSE_TRUE	0.0551837	0.816989	0.818962	knn	dda_pg

## Sheet: Signature params, per CT
id	cell_type	rmse	correlation_pearson	correlation_spearman	method_id	g_min	g_max	q_value	filter
signature_params_metrics_dda_50.200	B cells	0.0228385	0.94599	0.937618	50-200	50	200	0.01	FALSE
signature_params_metrics_dda_50.200	CD4+ T cells	0.132553	0.628189	0.617313	50-200	50	200	0.01	FALSE
signature_params_metrics_dda_50.200	CD8+ T cells	0.0230851	0.95253	0.94147	50-200	50	200	0.01	FALSE
signature_params_metrics_dda_50.200	Dendritic cells	0.0286287	0.968413	0.964456	50-200	50	200	0.01	FALSE
signature_params_metrics_dda_50.200	Granulocytes	0.0360628	0.970388	0.967381	50-200	50	200	0.01	FALSE
signature_params_metrics_dda_50.200	Monocytes	0.0219341	0.969608	0.965485	50-200	50	200	0.01	FALSE
signature_params_metrics_dda_50.200	NK cells	0.0255069	0.95416	0.951563	50-200	50	200	0.01	FALSE
signature_params_metrics_dda_100.250	B cells	0.0209407	0.964264	0.958524	100-250	100	250	0.01	FALSE
signature_params_metrics_dda_100.250	CD4+ T cells	0.149863	0.622731	0.606073	100-250	100	250	0.01	FALSE
signature_params_metrics_dda_100.250	CD8+ T cells	0.0248448	0.954561	0.946043	100-250	100	250	0.01	FALSE
signature_params_metrics_dda_100.250	Dendritic cells	0.0226234	0.979926	0.980989	100-250	100	250	0.01	FALSE
signature_params_metrics_dda_100.250	Granulocytes	0.0256261	0.964497	0.96174	100-250	100	250	0.01	FALSE
signature_params_metrics_dda_100.250	Monocytes	0.0252899	0.969551	0.960936	100-250	100	250	0.01	FALSE
signature_params_metrics_dda_100.250	NK cells	0.0217876	0.959086	0.95898	100-250	100	250	0.01	FALSE
signature_params_metrics_dda_200.400	B cells	0.0163417	0.974257	0.973765	200-400	200	400	0.01	FALSE
signature_params_metrics_dda_200.400	CD4+ T cells	0.150973	0.662749	0.650633	200-400	200	400	0.01	FALSE
signature_params_metrics_dda_200.400	CD8+ T cells	0.0374639	0.909689	0.909598	200-400	200	400	0.01	FALSE
signature_params_metrics_dda_200.400	Dendritic cells	0.0229736	0.960338	0.959688	200-400	200	400	0.01	FALSE
signature_params_metrics_dda_200.400	Granulocytes	0.0180596	0.977404	0.980246	200-400	200	400	0.01	FALSE
signature_params_metrics_dda_200.400	Monocytes	0.0228288	0.952375	0.948023	200-400	200	400	0.01	FALSE
signature_params_metrics_dda_200.400	NK cells	0.0214932	0.951499	0.950327	200-400	200	400	0.01	FALSE
signature_params_metrics_dda_350.550	B cells	0.015887	0.979863	0.97733	350-550	350	550	0.01	FALSE
signature_params_metrics_dda_350.550	CD4+ T cells	0.16484	0.681764	0.67814	350-550	350	550	0.01	FALSE
signature_params_metrics_dda_350.550	CD8+ T cells	0.0497605	0.875134	0.87425	350-550	350	550	0.01	FALSE
signature_params_metrics_dda_350.550	Dendritic cells	0.028059	0.956904	0.954347	350-550	350	550	0.01	FALSE
signature_params_metrics_dda_350.550	Granulocytes	0.0156126	0.981068	0.982214	350-550	350	550	0.01	FALSE
signature_params_metrics_dda_350.550	Monocytes	0.0239383	0.946857	0.943138	350-550	350	550	0.01	FALSE
signature_params_metrics_dda_350.550	NK cells	0.0205317	0.960162	0.959052	350-550	350	550	0.01	FALSE
signature_params_metrics_dda_550.750	B cells	0.0364022	0.926854	0.933906	550-750	550	750	0.01	FALSE
signature_params_metrics_dda_550.750	CD4+ T cells	0.255692	0.556552	0.53547	550-750	550	750	0.01	FALSE
signature_params_metrics_dda_550.750	CD8+ T cells	0.0989369	0.554713	0.559829	550-750	550	750	0.01	FALSE
signature_params_metrics_dda_550.750	Dendritic cells	0.0567063	0.903593	0.909823	550-750	550	750	0.01	FALSE
signature_params_metrics_dda_550.750	Granulocytes	0.0148392	0.985081	0.986511	550-750	550	750	0.01	FALSE
signature_params_metrics_dda_550.750	Monocytes	0.0234837	0.945454	0.945923	550-750	550	750	0.01	FALSE
signature_params_metrics_dda_550.750	NK cells	0.0546661	0.903718	0.917473	550-750	550	750	0.01	FALSE
signature_params_metrics_dda_750.950	B cells	0.0365472	0.928948	0.935338	750-950	750	950	0.01	FALSE
signature_params_metrics_dda_750.950	CD4+ T cells	0.262838	0.561789	0.540738	750-950	750	950	0.01	FALSE
signature_params_metrics_dda_750.950	CD8+ T cells	0.104633	0.534642	0.520623	750-950	750	950	0.01	FALSE
signature_params_metrics_dda_750.950	Dendritic cells	0.0527379	0.905431	0.914467	750-950	750	950	0.01	FALSE
signature_params_metrics_dda_750.950	Granulocytes	0.0145668	0.985586	0.986823	750-950	750	950	0.01	FALSE
signature_params_metrics_dda_750.950	Monocytes	0.024269	0.941646	0.939574	750-950	750	950	0.01	FALSE
signature_params_metrics_dda_750.950	NK cells	0.0519442	0.906759	0.919939	750-950	750	950	0.01	FALSE

## Sheet: Signature params, mean
id	rmse	correlation_pearson	correlation_spearman	g_min	g_max	q_value	method_id	filter
signature_params_metrics_dda_100.250	0.041568	0.916374	0.910469	100	250	0.01	100-250	FALSE
signature_params_metrics_dda_50.200	0.0415155	0.912754	0.906469	50	200	0.01	50-200	FALSE
signature_params_metrics_dda_200.400	0.0414477	0.912616	0.910326	200	400	0.01	200-400	FALSE
signature_params_metrics_dda_350.550	0.0455184	0.911679	0.909782	350	550	0.01	350-550	FALSE
signature_params_metrics_dda_550.750	0.0772466	0.825138	0.826991	550	750	0.01	550-750	FALSE
signature_params_metrics_dda_750.950	0.0782194	0.823543	0.8225	750	950	0.01	750-950	FALSE
